# Supplementary material for: Construction of a risk prediction model for postoperative pneumonia based on the prognostic nutritional index and analysis of related factors in patients with intracerebral hemorrhage
Source: Front Nutr. 2025 Sep 12;12:1639230. doi: 10.3389/fnut.2025.1639230 (PMC12463640; doi:10.3389/fnut.2025.1639230)
Supplement: Supplementary file 1 [file Table_1.xlsx]

## Sheet: 上传数据
POP	GCS	VAT＞96	sex	age	Pleural effusion	Surgicaltype	Surgicaltime	Bloodlossvolume	Postoperative coma＞3day	HTN	DM	CHD	OLD	Smoke	ALB	Hypoproteinemia	TP	LC	Anemia	HGB	Glucose	PLT	PNI	Tracheotomy
1	0	1	1	65	0	0	115	5	1	1	0	0	1	1	37	0	62.6	0.35	0	177	10.35	199	38.75	1
0	1	0	1	61	0	0	150	50	1	1	0	0	0	0	36.39	1	59.7	1.35	0	141	7.99	223	43.14	0
0	1	0	1	50	1	0	140	15	0	1	0	0	0	0	34.28	1	59.62	1.41	0	143	6.43	187	41.33	0
0	1	0	2	35	0	0	100	5	0	1	0	0	0	0	47.25	0	80.04	1.11	1	104	7.24	362	52.8	0
0	1	0	1	61	1	0	180	20	0	1	0	0	0	0	37.86	0	65.85	1.35	0	148	4.79	209	44.61	0
0	1	0	2	70	1	0	165	15	0	1	0	0	0	0	33.92	1	64.7	0.69	0	137	11.28	293	37.37	0
0	0	0	1	73	0	0	165	5	0	0	1	0	0	1	30.69	1	61.14	1.91	0	143	5.31	178	40.24	0
1	1	0	1	77	1	0	170	50	0	1	0	1	0	0	29.6	1	58.83	1.1	0	137	4.64	224	35.1	0
0	0	0	1	65	1	0	120	50	1	1	1	1	0	0	35.46	0	72.06	1.79	0	157	8.05	88	44.41	0
1	2	0	2	72	0	0	120	20	0	1	0	0	0	0	35.25	0	66.46	1.27	0	134	6.86	223	41.6	0
1	2	1	1	68	1	0	150	10	0	1	0	0	0	0	29.54	1	63.31	0.51	0	154	7.67	168	32.09	0
0	1	0	2	49	0	0	180	10	0	0	0	0	0	0	32.6	1	61	1.33	0	134	7.39	193	39.25	0
0	1	0	2	70	1	0	125	10	0	0	0	0	0	0	30.79	1	50.25	1.59	0	127	5.49	216	38.74	0
1	2	0	2	45	1	0	180	10	1	0	0	0	0	0	35.43	0	74.73	0.84	0	144	7.66	264	39.63	1
0	0	0	2	60	0	0	120	5	0	1	0	0	0	0	37.05	0	61.56	1.65	0	155	5.14	331	45.3	0
0	1	0	1	60	0	0	153	20	0	1	1	0	0	1	38.52	0	76.23	0.85	0	159	9.75	161	42.77	0
1	2	0	1	74	0	0	140	20	0	1	1	0	0	0	31.18	1	68.51	1.61	0	144	11.08	178	39.23	0
0	2	0	1	58	0	0	240	200	0	0	0	0	1	0	37	0	64.9	1.73	0	143	17.23	116	45.65	0
1	2	1	1	56	1	0	100	5	0	0	0	0	1	0	28.51	1	50.19	0.84	0	109	9.63	111	32.71	1
0	2	0	2	58	0	0	100	5	0	1	0	0	0	0	41.58	0	66.18	2.46	0	141	5.25	282	53.88	0
0	1	0	2	56	1	0	135	5	0	1	0	0	0	0	34.95	1	65.96	1.46	1	102	5.47	164	42.25	0
1	1	1	1	71	1	0	120	10	0	1	0	0	0	0	31.43	1	59.11	1.02	1	109	7.13	113	36.53	1
0	2	1	1	60	1	0	225	80	0	0	0	0	0	0	39.7	0	67.6	1.32	0	148	9.05	254	46.3	0
1	2	1	1	60	1	0	120	50	0	0	1	0	0	1	22.55	1	48.48	1.62	0	142	9.05	113	30.65	0
0	1	0	1	59	0	0	135	10	0	1	0	0	0	0	38.35	1	59.74	0.78	0	135	6.7	307	42.25	0
1	2	1	1	79	1	0	135	20	1	1	0	1	1	0	34.1	1	67.9	0.54	0	146	6.68	124	36.8	1
0	1	0	1	65	0	0	135	10	0	1	0	0	0	0	42.4	0	62.2	0.45	0	143	10.41	108	44.65	0
0	1	1	1	57	0	0	180	50	1	1	0	0	0	0	48.47	0	84.03	0.51	0	149	8.98	143	51.02	1
0	1	0	1	58	0	0	160	5	0	0	0	0	0	0	41.97	0	72.79	1.77	0	180	4.88	237	50.82	0
0	2	0	2	81	1	0	125	10	0	1	0	0	0	0	42.3	0	70.1	1.16	0	139	9.74	169	48.1	0
0	1	0	2	59	0	0	130	20	1	1	0	0	0	0	36.6	0	64.09	0.97	0	117	7.64	201	41.45	0
1	2	1	2	56	0	0	130	20	1	1	0	0	0	0	30.22	1	60.58	1.71	1	104	10.8	261	38.77	0
0	2	0	2	60	0	1	160	50	0	0	0	0	0	0	41.81	0	69.87	2.28	0	143	5.04	295	53.21	0
0	1	1	2	53	1	1	180	200	1	0	0	0	0	0	34.99	1	54.01	0.5	1	99	9.53	235	37.49	0
0	0	1	1	52	1	1	150	50	1	1	1	0	0	0	35.47	0	62.59	1.06	0	120	6.83	143	40.77	1
0	0	1	1	42	1	1	190	150	1	1	0	0	0	1	35.76	0	65.26	0.96	0	135	9.6	247	40.56	0
1	1	1	1	56	1	1	335	800	1	0	0	1	0	1	28.8	1	66.36	0.75	0	144	7.6	255	32.55	1
0	1	1	1	83	1	1	210	200	1	0	1	0	0	0	36.95	0	60.67	0.79	0	132	19.87	155	40.9	0
0	1	0	1	42	1	1	125	50	1	0	0	0	0	0	38.78	0	64.73	0.86	0	123	7.72	186	43.08	0
0	1	0	1	46	0	1	170	10	1	1	0	0	0	0	44.2	0	66.74	0.84	0	170	8.02	257	48.4	0
0	1	0	2	50	0	1	70	20	1	1	1	0	0	0	43.06	0	67.11	0.63	1	109	5.99	117	46.21	0
0	1	1	2	51	0	1	120	100	0	1	0	0	0	0	34.91	1	53.87	1.69	0	113	6.28	249	43.36	0
0	0	1	1	57	0	1	151	200	0	1	0	0	0	0	37.58	0	62.23	0.55	0	133	9.48	211	40.33	1
0	2	0	1	59	1	1	305	600	1	1	0	0	0	0	32.43	1	55.45	0.56	1	100	8.31	174	35.23	0
1	2	1	2	49	1	0	300	800	1	1	0	0	0	0	33.2	1	57.82	0.69	1	103	8.24	159	36.65	1
0	1	0	1	64	0	1	195	400	1	1	0	0	0	0	46.78	0	80.93	0.43	0	153	9.19	214	48.93	0
1	1	0	1	68	1	1	300	200	1	0	0	0	0	1	34.89	1	54.63	0.6	0	124	10.17	125	37.89	1
0	2	0	2	59	1	1	148	200	1	1	0	0	0	0	41.85	0	75.33	0.96	0	131	8.92	172	46.65	1
0	2	0	1	56	1	1	230	200	1	1	0	0	0	1	34.85	1	59.41	1.51	0	139	5.39	325	42.4	0
1	2	0	1	54	0	1	180	200	1	1	0	0	0	0	33.7	1	56.51	0.55	1	117	5.18	163	36.45	0
0	0	0	2	65	1	1	150	300	0	1	0	0	0	0	40.6	0	67.93	1.33	0	113	6.45	224	47.25	0
1	2	0	2	39	0	1	290	200	0	0	0	0	0	0	37.38	0	62.8	0.4	1	95	8.54	151	39.38	0
0	0	0	1	68	0	1	180	200	0	0	0	0	1	1	39.54	0	63.43	1.05	0	130	8.16	152	44.79	0
0	2	0	1	43	0	1	240	200	0	0	0	0	0	0	41.64	1	44.19	1.56	0	126	15.1	115	49.44	0
0	2	0	2	78	0	1	90	700	0	0	0	0	0	0	35.35	0	61.55	0.51	1	97	17.47	176	37.9	0
1	1	0	2	56	1	1	240	200	0	1	0	0	0	0	27.71	1	60.15	1.3	1	101	8.38	162	34.21	0
0	1	0	1	71	0	1	100	100	0	1	0	0	0	0	40.02	0	70.1	2.19	0	131	4.96	267	50.97	0
1	2	0	1	56	0	1	180	100	1	1	0	0	0	0	32.38	1	66.09	0.6	0	163	21.19	284	35.38	0
0	0	0	2	62	1	1	95	80	0	1	0	0	0	0	36.61	0	62.81	1.15	0	135	5.54	172	42.36	0
0	2	0	1	30	0	1	180	200	1	0	0	0	0	0	41.67	0	70.04	0.66	0	133	12.33	192	44.97	0
1	2	0	1	90	1	1	180	300	0	0	0	0	1	1	31.58	1	57.62	0.25	1	100	5.34	149	32.83	0
0	2	0	1	69	0	0	130	20	0	1	0	0	1	0	34.27	1	60.83	1.33	0	131	5.91	233	40.92	0
0	1	1	2	57	0	0	210	200	0	0	0	0	0	0	36.79	0	70.38	0.74	0	126	7.66	207	40.49	0
0	1	1	1	76	0	0	180	300	1	1	0	0	0	0	41.86	0	71.5	1.42	0	121	10.11	232	48.96	0
0	1	1	1	53	0	0	360	400	1	1	1	1	0	1	41.33	0	72.09	2.11	0	146	15.08	216	51.88	0
1	1	1	2	58	1	0	210	200	1	0	0	0	0	0	28.9	1	28.9	0.74	1	96	13.43	127	32.6	0
0	1	0	2	61	0	0	200	20	0	0	0	0	0	0	34.52	1	61.46	1.08	1	108	6.54	232	39.92	0
0	1	1	1	74	1	1	200	300	1	0	1	0	0	0	41.99	0	66.81	0.39	1	82	13.15	158	43.94	0
0	2	0	1	49	1	0	240	300	0	0	0	0	0	0	33.7	1	65.04	1.06	1	91	5.72	162	39	0
1	1	0	1	80	1	0	170	400	1	1	1	0	1	0	37.05	0	60.7	0.26	1	119	20.2	129	38.35	0
0	1	0	1	70	0	0	250	5	0	0	0	0	0	0	38.81	0	64.85	2.23	1	102	4.25	219	49.96	0
0	2	0	2	60	1	0	197	400	0	1	0	0	0	1	40.93	0	65.6	1.31	0	144	5.01	247	47.48	0
1	1	0	1	57	1	0	140	100	1	1	1	0	1	0	27.45	1	54.8	0.46	1	56	12.82	106	29.75	0
0	0	0	1	65	0	0	200	100	1	1	0	0	0	0	29.46	1	54.89	1	1	98	7.15	76	34.46	0
0	1	0	1	73	0	1	160	5	1	0	0	0	1	0	45.97	0	74.4	0.98	0	163	5.87	150	50.87	0
1	2	0	1	52	0	1	180	20	0	0	0	0	0	0	33.08	1	60.83	1.04	0	159	7.51	225	38.28	0
0	2	0	2	59	0	1	180	10	0	1	0	0	0	0	40.66	0	68.29	1.94	0	127	10.93	238	50.36	0
1	2	1	2	76	1	1	165	10	1	0	0	0	0	0	35.33	1	59.11	0.93	0	144	8.04	186	39.98	1
1	2	0	2	52	0	1	260	150	1	0	0	0	0	0	34.98	1	60.57	1.54	0	127	6.46	245	42.68	0
1	1	0	1	72	1	1	190	100	1	0	0	0	0	0	34.47	1	67.94	0.37	0	130	8.63	161	36.32	0
1	2	1	1	64	0	1	120	100	0	1	1	1	0	0	32.95	1	67.06	1.53	0	131	10.87	224	40.6	1
0	1	1	1	61	1	1	240	800	0	0	1	0	0	1	39.38	0	67.84	1.52	0	154	6.1	143	46.98	0
1	1	0	1	70	1	1	169	150	1	1	1	0	0	0	26.69	1	58.1	0.44	1	108	12.3	350	28.89	1
1	2	1	1	60	0	1	160	800	1	1	1	0	0	0	29.3	1	66.28	0.26	1	108	7.83	156	30.6	0
1	2	0	1	60	0	1	209	400	1	0	0	0	0	0	35.61	1	56.38	1.04	0	126	17.64	285	40.81	0
1	2	0	2	78	1	1	120	50	1	1	0	0	1	0	28.62	1	65.69	0.85	1	85	4.35	153	32.87	0
0	1	0	1	55	1	1	180	100	0	1	0	0	0	0	42.5	0	71.33	0.39	0	161	5.3	178	44.45	0
0	1	0	2	48	1	1	90	50	0	0	0	0	0	0	37.12	0	67.87	0.51	0	131	7.2	248	39.67	0
1	2	1	1	89	1	1	180	200	1	1	0	0	1	0	35.45	0	61.76	0.74	0	127	7.15	157	39.15	1
0	2	0	2	67	1	1	110	50	1	0	0	0	0	0	34.17	1	72.09	1.69	1	100	14.86	254	42.62	0
1	2	0	1	46	1	1	152	300	0	1	0	0	0	1	37.34	0	65.46	1.59	0	141	8.52	233	45.29	0
1	2	1	2	76	1	1	210	300	1	1	0	0	0	0	32.56	1	54.52	0.7	1	105	5.85	117	36.06	1
1	2	0	1	60	1	1	170	600	1	0	0	0	0	0	32.48	1	53.53	0.33	1	112	7.2	72	34.13	0
1	2	1	1	63	1	1	230	400	1	0	1	1	0	0	36.58	1	56.56	0.86	0	121	9.23	154	40.88	1
0	2	1	2	63	1	1	300	600	1	0	0	1	1	1	36.69	0	61.98	1.39	0	128	6.03	214	43.64	1
1	2	1	1	82	1	0	230	100	1	1	0	0	0	0	30.17	1	53.89	0.89	0	122	8.37	122	34.62	1
1	2	1	1	65	1	0	140	30	1	1	0	0	0	0	27.17	1	49.21	1.31	0	140	7.5	177	33.72	1
1	1	0	1	55	0	0	180	300	1	1	0	0	0	0	30.42	1	56.6	0.88	1	110	7.18	135	34.82	0
1	2	1	1	64	1	1	290	200	1	0	0	0	0	0	35.1	1	55.44	0.4	1	108	7	136	37.1	1
1	1	1	2	80	1	0	245	50	1	1	1	0	1	0	28.5	1	57.7	0.86	0	116	13.07	140	32.8	1
1	2	1	2	62	1	0	270	500	1	1	0	0	0	0	27.66	1	47.86	0.98	0	106	5.21	188	32.56	1
1	1	1	2	35	1	0	380	1200	0	0	0	0	0	0	35.8	1	54.8	0.71	0	141	6.83	230	39.35	1
0	0	0	1	80	0	1	60	50	0	0	0	0	0	0	40.3	0	61.5	3.19	0	147	4.61	160	56.25	0
0	1	0	1	45	0	1	180	300	1	1	0	0	0	0	33.9	1	67.8	1.07	0	134	4.87	230	39.25	0
0	0	0	1	52	0	0	60	5	0	0	0	0	0	0	32.27	1	76.79	1.77	0	146	8.07	330	41.12	0
0	0	0	1	55	0	0	120	30	0	0	0	0	0	0	40.49	0	69.06	1.74	0	158	5.81	179	49.19	0
0	1	0	2	51	1	0	90	30	0	1	0	0	0	0	40.96	0	76.78	1.96	0	139	4.92	272	50.76	0
0	1	0	2	55	1	0	120	20	1	1	0	0	0	0	34.56	1	63.66	0.82	0	144	7.67	315	38.66	0
0	1	0	2	61	0	1	210	200	0	0	1	0	0	0	35.18	0	68.27	2.63	0	128	7.26	395	48.33	0
0	1	0	1	44	1	1	250	600	1	1	0	0	0	0	34.96	1	60.7	2.73	1	110	12.44	229	48.61	1
0	1	0	2	47	0	1	180	200	0	1	0	0	0	0	43.49	0	71.2	1.47	0	115	4.81	235	50.84	0
0	0	0	1	87	1	1	60	20	0	0	0	0	0	0	31.41	1	55.64	1.27	1	102	3.95	168	37.76	0
0	0	0	2	73	0	0	60	5	0	0	0	0	0	0	41.9	0	78.26	2.22	0	133	4.42	154	53	0
0	0	0	1	48	0	1	150	400	0	1	0	0	0	0	39.93	0	67.77	1.95	0	134	5.05	231	49.68	0
0	1	0	1	68	0	1	300	800	0	1	0	0	0	0	44.18	0	71.5	1.47	1	113	12.1	91	51.53	0
0	1	0	1	72	1	0	40	50	0	0	1	0	0	1	33.68	1	56.91	1	0	146	5.88	199	38.68	0
0	1	0	2	52	0	1	180	200	1	1	0	0	0	0	37.25	0	60.05	1.46	0	126	4.54	316	44.55	0
0	0	0	1	69	0	1	20	60	0	1	0	0	0	0	43.64	0	69.77	1.57	0	157	6.19	147	51.49	0
0	0	1	1	85	0	1	120	200	0	0	0	0	0	0	34.02	1	69.41	2.23	0	137	5.51	281	45.17	0
0	1	0	2	40	0	0	60	5	0	1	0	0	0	0	34.51	1	62.5	1.48	0	124	3.96	252	41.91	0
0	1	0	1	61	0	1	70	50	0	1	0	0	0	0	41.62	0	76.84	1.47	0	139	4.61	249	48.97	0
0	1	0	2	71	0	1	180	200	0	1	0	0	0	0	38.91	0	65.34	0.91	0	125	8.75	242	43.46	0
1	0	1	2	64	0	1	200	300	1	1	1	0	0	0	27.51	1	58.65	2.21	0	127	3.83	163	38.56	0
0	0	0	1	47	0	0	60	50	0	1	0	0	0	0	38.29	1	54.14	1.4	0	144	5.83	145	45.29	0
0	0	0	1	33	0	1	150	100	0	1	0	0	0	1	48.83	0	73.45	2.38	0	156	6.34	209	60.73	0
0	0	0	1	48	0	1	210	100	0	1	0	0	0	0	39.8	0	63.88	1.72	0	125	6	279	48.4	0
1	1	1	1	62	1	1	190	400	1	1	0	0	0	0	33.02	1	61.18	0.5	1	100	6.63	596	35.52	0
0	0	0	1	40	0	0	90	30	0	1	0	0	0	1	41.09	0	65.14	2.53	0	138	4.02	284	53.74	0
0	1	0	2	68	0	1	300	600	0	0	0	0	0	0	37.51	0	68.32	1.28	0	123	5.94	323	43.91	0
0	2	0	2	82	0	1	180	300	0	1	0	0	0	0	38.04	0	77.09	1.37	0	135	6.28	313	44.89	0
1	0	0	1	59	1	1	260	150	0	1	0	0	1	1	34.59	1	65.23	2.44	1	93	5.34	423	46.79	1
1	1	0	2	68	1	1	30	2	0	0	0	0	0	0	22.95	1	39.55	0.64	1	73	14.4	61	26.15	0
0	1	0	1	64	0	1	330	200	1	1	0	0	1	1	31.77	1	63.88	1.26	1	105	7.38	172	38.07	0
0	1	0	1	59	0	1	210	800	0	0	0	0	0	0	34.34	1	60.29	1.1	1	116	5.77	184	39.84	0
0	2	0	1	45	0	1	180	400	1	1	0	0	0	0	34.69	1	56.68	1.8	0	139	8.43	177	43.69	0
0	1	0	1	33	1	1	260	400	1	1	0	0	0	0	36.35	0	65.11	1.48	0	141	5.34	199	43.75	1
1	2	0	1	80	0	1	180	300	1	0	0	0	0	0	29	1	60.72	1.16	1	105	5.75	305	34.8	0
1	2	1	1	34	0	1	300	270	1	0	0	0	0	1	32.08	1	53.31	0.99	1	113	6.42	194	37.03	0
0	1	0	2	56	0	1	100	95	0	1	0	0	0	0	46.7	0	84	1.95	0	138	5.17	276	56.45	0
0	1	0	2	61	0	0	60	50	0	1	0	0	0	0	41.2	0	68.3	0.67	0	144	7.32	253	44.55	0
1	0	0	1	54	0	0	80	50	1	0	0	0	0	0	22.3	1	68.1	0.68	1	94	4.87	146	25.7	1
0	0	0	2	76	0	0	60	20	0	1	1	0	0	0	37.64	0	62.91	0.92	0	128	13.79	178	42.24	1
0	2	0	1	19	0	1	240	500	0	0	0	0	0	0	36.4	0	60.53	1.78	0	124	5.5	272	45.3	0
1	0	0	1	44	1	0	360	600	1	0	0	0	0	0	29.4	1	52.85	3.16	1	117	14.93	79	45.2	0
1	2	0	2	45	1	0	40	0	1	0	0	0	0	0	33.72	1	60.44	1.51	0	161	4.69	228	41.27	0
0	0	0	2	74	1	1	170	200	0	1	0	1	0	0	35.51	0	66.27	0.63	0	137	6.36	364	38.66	0
0	0	0	2	71	1	0	195	5	0	1	0	0	0	0	36.73	1	57.46	1.91	0	130	6.9	265	46.28	0
1	0	0	1	72	1	1	270	200	1	0	0	0	0	0	26.99	1	54.09	1.02	1	88	6.71	139	32.09	1
0	0	0	1	64	1	0	120	60	1	0	0	1	0	0	36.12	0	62	0.88	1	118	7.14	163	40.52	0
0	0	0	1	84	1	0	180	100	1	1	0	0	0	0	35.31	0	69.31	0.54	0	127	11.35	147	38.01	0
0	0	0	1	62	1	0	167	300	1	0	0	0	0	0	35.41	0	63.68	0.68	1	90	10.08	241	38.81	0
1	0	0	1	59	0	0	255	200	1	0	0	0	0	0	37.81	0	62.13	0.2	1	108	11.06	119	38.81	1
0	1	0	1	55	0	1	120	200	0	1	0	0	0	0	36.29	1	56.44	1.5	0	134	5.8	220	43.79	0
0	2	0	1	51	1	1	70	100	0	1	0	0	0	0	39.2	0	71.45	0.75	0	138	6.57	236	42.95	0
0	0	0	1	46	1	0	60	50	0	1	0	0	0	0	34.58	0	62.5	2.68	0	157	3.4	156	47.98	0
0	2	0	1	47	1	0	70	100	1	1	0	0	0	0	42.32	0	76.89	1.42	0	136	6.33	229	49.42	0
0	1	0	1	46	0	1	210	200	0	0	0	0	0	0	37.57	0	60.14	0.82	1	101	4.76	177	41.67	0
1	0	0	1	67	1	0	120	5	1	0	0	0	0	0	33.93	1	52.82	1.45	1	96	5.56	213	41.18	0
0	1	0	2	51	1	0	105	5	1	0	0	0	0	0	39.5	0	63.68	1.47	0	117	12.71	318	46.85	0
1	0	0	1	58	1	0	40	5	1	1	0	0	0	0	30.97	1	58.19	3.11	1	108	5.19	208	46.52	0
1	0	0	1	48	1	0	120	5	1	1	0	0	0	0	32.81	1	62.48	2.84	0	127	6.05	230	47.01	1
0	1	0	1	60	0	1	120	200	0	1	0	0	0	0	33.61	1	67.58	1.09	0	128	11.47	379	39.06	0
0	1	0	1	54	0	1	240	800	0	1	0	0	0	0	35.88	1	64.86	1.84	1	112	5.7	407	45.08	0
0	0	0	1	53	0	0	60	10	0	1	0	0	0	0	39.73	1	64.61	1.85	0	144	5.23	254	48.98	0
0	0	0	1	50	0	1	150	200	0	1	0	0	0	0	38.31	1	69.08	1.23	0	139	6.62	269	44.46	0
0	0	0	2	45	1	1	170	300	1	0	0	0	0	0	37.97	0	69.18	1.66	0	114	5.77	315	46.27	0
0	0	0	2	57	1	1	180	300	1	0	0	0	0	0	30.4	1	56.23	0.76	1	100	7.21	394	34.2	0
0	0	0	1	55	0	1	360	1000	1	0	0	0	0	0	42.14	0	70.85	0.69	1	119	5.8	373	45.59	0
0	0	0	2	35	0	1	330	5	1	1	0	0	0	0	42.37	0	69.89	1.77	0	173	5.41	211	51.22	0
0	1	0	2	43	1	0	1180	50	1	1	0	0	0	0	40.76	1	62.41	1.36	0	131	3.66	197	47.56	0
0	0	0	1	66	0	1	300	600	1	0	0	0	0	0	30.26	1	57.91	1.95	1	102	5.57	146	40.01	1
1	0	0	1	50	0	0	45	10	1	0	0	0	0	0	34.17	1	64.55	1.06	0	133	5.25	338	39.47	0
0	0	0	2	29	0	0	90	10	1	0	0	0	0	0	38.16	1	60.86	2.11	0	148	4.05	256	48.71	0
1	0	0	2	76	1	0	45	5	1	1	0	0	0	0	27.26	1	53.91	0.79	1	119	8.14	276	31.21	1
1	1	0	1	48	0	0	30	5	0	1	0	0	0	0	28.5	1	54.81	1.92	0	140	6.59	240	38.1	0
0	0	0	2	51	1	1	150	300	1	1	0	0	0	0	37.69	0	63.8	1.39	0	128	4.55	237	44.64	0
1	0	0	1	31	0	1	150	100	0	1	0	0	0	0	43.3	0	81.31	1.42	0	144	6.03	516	50.4	0
0	0	0	2	68	0	1	60	20	1	1	1	0	0	0	37.99	1	67.2	1.21	1	109	14.52	404	44.04	0
0	1	0	1	27	1	1	270	400	0	0	0	0	0	0	17.93	1	31	2.71	0	130	2.98	188	31.48	0
1	1	0	2	61	0	1	155	100	1	0	0	0	0	0	39.96	0	65.21	1.12	0	128	8.79	123	45.56	0
1	0	0	1	50	0	1	95	20	1	0	1	0	1	0	32.57	1	57.51	1	0	153	12.88	156	37.57	0
0	2	0	1	50	0	1	60	20	1	1	0	0	0	0	40.95	0	71.47	1.25	0	137	5.87	283	47.2	0
1	0	0	1	69	1	1	85	15	0	1	1	0	0	0	35.49	1	56.47	1.27	0	122	5.91	207	41.84	0
1	1	0	1	55	0	1	50	20	0	1	1	0	0	1	39.5	0	66.1	1.03	0	150	12.21	215	44.65	0
1	1	0	1	84	0	1	300	100	1	1	0	0	0	0	34.78	1	55.61	0.89	0	144	4.77	124	39.23	0
0	0	0	1	59	0	1	120	5	0	0	0	0	0	0	40.73	0	67.96	1.2	0	131	4.85	141	46.73	0
1	2	1	2	47	0	1	280	500	1	0	0	0	0	0	29.85	1	54.54	0.85	1	102	6.7	193	34.1	0
1	2	1	1	77	0	1	230	1200	0	0	0	0	0	0	36.22	1	56.79	0.35	1	62	9	69	37.97	0
1	1	1	1	66	0	1	240	600	0	0	0	0	0	1	29.08	1	49.48	1.22	1	90	7.4	140	35.18	0
0	1	1	1	45	0	1	10	5	1	1	0	0	0	1	39.44	0	69.66	0.58	0	150	5.59	251	42.34	0
0	2	1	1	65	1	1	600	260	1	1	0	0	0	0	33.44	1	55.84	1.28	0	138	10.19	219	39.84	0
1	0	1	1	65	1	1	20	20	0	1	1	0	0	0	36.93	0	65.24	1.17	0	136	5.04	138	42.78	0
1	2	1	1	70	0	1	300	300	1	1	0	0	0	0	35	1	57.74	0.57	0	128	5.99	174	37.85	1
0	1	0	1	65	0	1	180	200	1	0	0	0	0	1	35.72	1	61.1	0.75	0	163	5.55	227	39.47	0
1	2	1	1	68	1	1	175	400	1	1	1	1	0	0	30.72	1	54.84	0.3	0	132	7.42	127	32.22	0
0	1	1	2	76	0	1	208	100	0	1	0	0	0	0	42.01	0	72.25	0.36	0	135	10.19	185	43.81	0
0	1	0	1	61	1	1	40	10	0	1	0	1	0	0	38.41	0	72.07	1.25	0	145	6.34	253	44.66	0
0	1	0	1	43	0	1	60	10	0	1	0	0	0	0	39.19	0	65.08	1.44	0	134	6.01	299	46.39	0
1	1	0	1	55	0	1	45	10	0	1	0	0	1	1	44.82	0	71.16	1.32	0	156	11.58	251	51.42	0
1	2	0	1	74	0	1	55	20	0	1	0	0	1	1	38.02	1	60.33	0.89	0	132	4.01	208	42.47	0
1	0	0	1	61	0	1	222	100	0	1	0	0	0	1	33.94	1	58.95	1.05	0	168	16.82	130	39.19	0
1	1	0	2	59	0	1	45	10	1	1	0	0	0	0	36.34	1	58.89	0.56	0	120	6.94	144	39.14	0
1	1	1	1	62	1	1	180	200	1	0	0	0	0	0	34.38	1	60.55	0.45	0	162	11.22	82	36.63	0
0	0	1	1	74	1	1	80	20	1	1	0	0	0	1	36.31	0	68.95	1.05	0	137	5.61	171	41.56	1
0	1	0	2	69	0	1	135	50	0	1	0	0	0	0	36.33	1	58.1	2.01	1	111	5.38	206	46.38	0
1	2	0	1	51	1	1	150	2000	0	0	0	0	0	1	27.11	1	42.44	0.43	1	84	8.5	134	29.26	0
1	1	0	1	64	1	1	80	20	1	1	0	0	0	0	35.47	1	52.99	1.06	1	119	4.28	167	40.77	1
0	1	0	1	74	1	1	110	20	1	1	1	1	0	0	37.37	1	63.44	0.85	1	116	4.84	191	41.62	0
0	1	0	1	57	1	1	125	200	0	0	0	0	0	0	41.46	0	68.89	0.76	1	119	16.76	155	45.26	0
1	0	0	1	52	1	1	73	5	0	0	0	0	1	0	31.08	1	56.12	0.95	0	145	4.43	207	35.83	0
1	0	0	1	55	0	1	180	100	0	1	0	0	0	0	27.83	1	61.29	0.94	0	127	5.07	367	32.53	0
0	0	0	1	59	0	1	315	150	0	1	0	0	0	1	38.15	0	69.39	1.78	0	147	4.75	184	47.05	0
1	0	0	2	70	1	1	110	100	0	1	1	0	0	0	32.03	1	55.38	1.38	1	115	4.27	376	38.93	0
1	1	0	2	53	1	1	140	50	0	1	1	0	0	0	39.3	1	61.52	1.39	1	109	6.46	204	46.25	0
1	1	0	1	52	1	1	150	10	0	0	1	0	0	0	21.51	1	52.42	0.85	1	92	14.19	96	25.76	0
0	0	0	1	64	0	1	120	20	0	1	0	0	0	1	41.02	1	63.38	1.47	0	128	4.69	275	48.37	0
0	0	0	1	24	1	1	140	300	1	1	1	0	0	1	40.53	0	72.22	1.05	1	93	7.44	170	45.78	0
0	0	0	2	71	0	1	240	10	0	1	0	0	0	0	33.52	1	62.47	1.46	0	126	5.07	368	40.82	0
0	0	0	2	28	0	1	120	50	0	0	0	0	0	0	53.27	0	87.69	1.19	0	132	6.04	399	59.22	0
0	2	0	1	49	0	1	55	10	1	1	0	0	0	0	39.08	0	67	1.02	0	132	9.41	265	44.18	0
1	0	0	1	63	1	1	180	50	1	0	0	0	1	1	33.61	1		1.61	0	125	4.79	165	41.66	0
0	1	0	2	79	1	1	325	200	1	1	1	0	0	0	39.41	1	64.68	1.52	0	142	9.09	191	47.01	0
1	1	0	1	76	1	1	96	100	0	1	0	0	0	1	32.3	1	61.7	1.78	0	259	4.28	259	41.2	0
0	2	0	2	0	0	1	47	50	0	0	0	0	0	1	44.03	0	76.53	0.71	0	126	16.88	241	47.58	0
0	0	0	2	42	0	1	60	50	0	0	0	0	0	0	42.76	0	72.25	0.47	0	126	5.53	250	45.11	0
1	1	0	1	78	1	1	99	5	0	0	0	0	0	0	27.67	1	61.35	1.32	1	97	5.44	395	34.27	0
1	2	0	1	62	0	1	80	5	1	0	0	0	1	1	35.49	1	58.04	0.84	0	151	7.44	298	39.69	0
1	2	0	2	67	1	1	180	100	0	1	0	0	0	0	37.29	0	65.53	1.23	0	125	6.1	181	43.44	0
0	1	0	1	49	1	1	180	200	1	0	0	0	0	0	33.24	1	56.05	1.9	0	164	6.3	243	42.74	0
0	0	0	1	60	0	1	90	100	1	1	0	0	1	1	38.93	1	62.02	1.7	0	134	5.06	145	47.43	0
1	1		1	67	1	1	205	800	1	1	0	0	1	1	33.5	1	52.97	0.4	0	134	7.04	166	35.5	1
1	2	0	1	80	1	1	295	800	1	1	0	0	0	1	29.83	1	52.48	0.64	0	127	7.79	155	33.03	1
0	1	0	1	37	1	1	60	50	1	0	0	0	0	0	44.59	0	74.06	0.95	0	146	14.29	312	49.34	0
1	0	0	1	82	1	1	169	100	0	0	0	0	1	1	29.48	1	53.42	1.1	0	140	6.06	222	34.98	0
1	2	1	1	32	0	1	315	300	0	1	0	0	1	1	29.38	1	50.71	2.08	0	168	13.37	192	39.78	0
1	1	0	1	54	1	1	190	2000	0	1	1	0	0	0	35.33	0	65.5	0.94	1	84	5.2	306	40.03	1
1	2	0	1	64	0	1	180	200	1	1	0	0	0	0	32.62	1	56.09	0.38	1	110	7.83	113	34.52	0
0	0	0	1	73	1	1	230	500	0	1	1	0	0	0	29.05	1	51.13	0.39	0	132	8.51	133	31	0
0	0	0	2	65	1	1	260	300	1	1	0	0	0	0	34.75	1	61.87	1.1	0	155	12.64	251	40.25	0
1	0	0	1	50	1	1	60	50	0	0	0	0	0	0	35.99	0	65.37	0.72	0	148	6.11	159	39.59	0
1	0	0	2	68	1	1	105	30	0	1	0	0	0	0	30.48	1	59.91	1.97	0	126	8	179	40.33	0
0	1	0	2	31	1	1	220	400	1	0	0	0	0	0	29.2	1	58.82	1.93	1	81	4.76	168	38.85	0
0	1	0	2	72	0	1	10	400	0	1	1	0	0	0	36.83	0	71.62	1.51	1	88	10.87	192	44.38	0
1	1	0	1	87	1	1	60	20	1	1	1	0	0	0	30.56	1	55.89	1.8	1	82	6.15	189	39.56	0
0	0	0	1	87	1	1	20	20	0	1	1	0	0	0	34.77	1	60.53	0.52	1	105	7.27	141	37.37	0
0	1	0	1	45	1	1	240	400	0	1	0	0	0	0	33.81	1	58.12	2.4	0	139	5.51	142	45.81	0
0	2	0	2	53	1	1	168	200	0	1	0	0	0	0	35.12	0	67.32	0.61	0	118	7.86	182	38.17	0
0	1	0	1	57	0	1	90	30	0	1	0	0	0	0	39.13	0	69.53	0.58	0	139	13.62	210	42.03	0
1	2	0	1	57	0	1	60	20	0	0	0	0	1	0	29.75	1	53.94	1.09	0	128	4.38	225	35.2	0
0	1	0	2	58	0	1	150	20	0	0	0	0	0	0	37.98	0	70.6	1.62	0	137	5.94	222	46.08	0
1	2	0	1	85	0	1	90	25	0	1	0	0	1	0	32.49	1	69.6	2.45	1	115	8.24	217	44.74	1
0	0	0	1	71	1	1	70	5	0	0	0	1	1	1	35.86	0	65.62	1.44	1	101	7.66	146	43.06	0
1	2	0	2	45	0	1	220	600	1	0	1	0	0	0	34.33	1	77.04	1.94	1	106	11.25	191	44.03	0
1	1	0	1	73	0	1	180	10	1	0	0	0	0	0	36.87	0	65.99	0.57	0	138	12.23	115	39.72	1
0	0	0	1	69	1	1	60	5	0	1	0	0	0	0	36.64	0	72.06	1.35	0	139	10.63	238	43.39	0
0	1	0	1	48	0	1	200	250	1	1	0	0	0	0	38.04	0	67.76	0.78	0	138	7.93	179	41.94	0
1	1	0	1	65	1	1	50	20	0	1	0	0	1	1	34.45	1	58.54	1.57	0	121	5.21	187	42.3	0
1	0	0	1	74	0	1	75	10	1	1	0	0	1	1	38.25	1	61.58	1.93	0	149	5.54	153	47.9	0
0	1	0	1	85	1	1	150	100	1	0	0	0	0	0	30.07	1	62.52	3.4	1	101	6.39	281	47.07	1
0	0	0	1	55	0	1	100	15	1	0	0	0	0	0	39.74	0	68.22	0.57	0	169	6.28	275	42.59	0
0	0	0	1	40	0	1	120	200	0	1	0	0	0	0	33.82	1	60.3	1.12	0	150	6.72	237	39.42	0
0	1	0	1	71	0	1	70	10	1	0	0	0	0	0	38.59	0	65.15	1.26	0	148	7.11	186	44.89	0
1	1	0	2	88	1	1	70	5	1	1	0	0	0	0	38.29	1	63.7	0.8	0	121	4.77	154	42.29	0
0	0	0	1	53	0	1	60	5	0	0	0	0	0	0	38.72	0	66.14	1.42	0	140	5.39	207	45.82	1
0	1	0	2	60	0	1	50	20	0	0	0	0	0	0	42.68	0	76.51	1.15	0	145	7.97	264	48.43	0
0	0	0	1	37	0	1	107	50	1	1	0	0	0	0	41.22	0	70.24	2.09	0	140	5.61	206	51.67	0
0	0	0	1	57	0	1	60	5	0	0	0	0	0	1	41.77	1	64.08	1.47	0	136	4.59	320	49.12	0
1	1	0	2	71	1	1	190	100	1	1	1	0	0	0	25.3	1	53.6	1.46	0	110	12.63	212	32.6	0
1	2	0	2	29	0	1	320	300	1	0	0	0	0	0	40.95	1	61.31	2.37	0	110	16.39	515	52.8	1
0	1	0	1	45	0	1	55	5	0	0	0	0	0	1	43.89	0	69.99	1.86	0	172	4.52	208	53.19	0
0	0	0	1	40	1	1	150	50	0	1	0	0	0	0	46.93	0	76.13	0.7	0	134	6.6	217	50.43	0
1	0	0	2	55	1	1	230	1300	0	1	0	0	0	0	31.96	1	64.97	1.14	0	114	5.84	453	37.66	0
1	0	0	1	50	0	1	60	30	0	1	0	0	0	0	39.48	0	65.83	1.06	0	128	5.49	188	44.78	0
1	1	0	1	82	1	1	99	200	1	1	0	0	0	1	30.92	1	59.11	1.03	0	125	15.57	181	36.07	1
1	2	0	1	63	1	1	110	300	1	1	0	0	0	0	37.08	1	64.33	1.03	0	144	7.19	409	42.23	1
0	0	0	1	45	0	1	125	5	0	1	0	0	0	0	37.41	1	63.78	1.85	0	169	8.12	239	46.66	0
0	0	0	1	56	1	1	148	1000	0	0	0	0	0	1	51.12	0	74.47	0.37	0	144	8.56	203	52.97	0
0	1	0	2	81	0	1	170	400	0	1	0	0	0	0	34.94	1	58.99	2.32	0	124	12.54	150	46.54	0
0	0	0	1	48	0	1	50	10	1	1	0	0	0	1	43.33	0	76.52	1.87	0	133	5.92	333	52.68	0
0	0	0	1	54	0	1	220	200	0	1	0	0	0	1	40.25	0	68.06	1.4	0	127	5.35	185	47.25	0
1	1	0	1	51	1	1	205	200	0	1	0	0	0	0	33.04	1	65.61	2.15	1	74	5.21	325	43.79	0
1	0	0	1	29	0	1	240	300	0	1	0	0	0	0	29.7	1	53.14	0.84	0	124	8.64	116	33.9	0
0	0	0	1	52	1	1	240	600	1	0	1	0	0	0	35.74	1	59.45	1.1	0	122	13.03	160	41.24	0
0	1	0	1	74	1	1	245	800	1	1	0	0	0	0	36.14	1	59.43	0.77	1	114	8.54	151	39.99	0
0	0	0	1	37	0	1	120	50	0	1	0	0	0	0	40.28	0	65.92	1.87	0	129	4.04	190	49.63	0
0	2	0	1	74	0	1	50	10	0	1	1	1	0	1	38.62	0	89.73	0.74	0	145	9.51	104	42.32	1
0	2	0	1	38	0	1	300	500	1	0	0	0	0	0	43.3	0	69.46	0.99	0	166	9.81	145	48.25	0
0	0	0	1	68	0	1	270	200	1	1	1	0	0	0	38.38	1	64.31	1.09	1	110	10.13	242	43.83	0
1	1	0	2	63	1	1	200	100	1	0	0	0	0	0	33.83	1	63.17	2.06	0	124	5.55	295	44.13	0
1	0	1	1	71	0	1	240	300	0	1	0	0	0	0	31.59	1	55.67	0.44	0	122	9.36	179	33.79	0
0	1	1	2	63	1	1	210	400	1	0	0	0	0	0	35.94	0	75.86	2.18	1	93	6.48	162	46.84	1
1	1	1	1	40	1	1	120	150	1	1	1	0	0	1	31.65	1	61.18	1.86	0	133	6.46	313	40.95	1
0	0	0	1	57	0	1	210	400	0	1	0	0	0	1	35.81	0	67.13	3.22	0	123	4	403	51.91	0
0	1	0	1	22	0	1	150	800	0	0	0	0	0	0	31.76	1	51.75	1.27	0	130	3.19	173	38.11	0
1	0	0	1	57	0	1	80	180	1	1	1	1	1	1	31.59	1	64.65	1.11	1	92	7.58	142	37.14	1
0	0	0	1	68	0	1	60	10	0	0	1	0	0	0	33.59	1	62.45	2.04	0	141	10.04	196	43.79	0
0	0	0	1	63	1	1	300	500	1	1	0	0	0	0	33.49	1	61.84	1.15	0	132	3.61	276	39.24	1
0	0	0	2	50	0	1	60	20	0	1	0	0	0	0	41.94	0	73.64	1.92	0	142	3.78	230	51.54	0
1	2	0	1	75	1	1	240	300	1	1	1	1	0	0	39.39	0	70.68	1.75	1	114	6.33	266	48.14	1
1	2	1	1	78	1	1	135	400	1	1	0	0	1	1	24.91	1	51.98	0.94	0	86	6.74	190	29.61	1
0	0	0	1	64	1	1	60	5	0	0	0	0	0	0	33.94	1	64.32	3.38	0	146	5.87	297	50.84	0
1	0	0	1	48	0	1	85	20	0	1	0	0	0	1	36.16	0	64.28	1.87	0	135	4.11	220	45.51	0
1	1	1	1	65	1	1	111	2000	1	0	0	0	0	0	29.24	1	46.71	0.68	1	105	9.89	253	32.64	1
0	1	0	2	84	1	1	50	20	1	0	0	0	0	0	36.62	0	66.15	1.69	0	123	4.62	456	45.07	0
1	1	0	2	64	1	1	190	300	1	0	0	0	0	0	31.3	1	62.9	1	1	99	5.68	336	36.3	1
0	0	0	1	47	1	1	170	400	1	0	0	0	0	0	43.9	0	70.2	2.16	1	103	7.57	683	54.7	0
1	0	0	1	66	0	1	195	200	1	0	0	0	0	0	29.4	1	63.8	1.38	1	107	4.51	659	36.3	1
0	0	0	1	59	0	1	210	4000	1	0	0	0	0	0	33.2	1	58.3	0.71	1	106	13.84	83	36.75	0
1	1	0	1	52	0	1	230	400	1	0	0	0	0	1	32.42	1	64.29	1.42	0	120	5.86	300	39.52	1
1	0	0	1	73	1	1	150	300	0	0	0	0	0	1	34.48	1	63.21	1.77	1	117	5.15	266	43.33	0
1	1	0	1	66	1	1	67	600	1	1	0	0	0	0	38.03	0	70.31	1.69	0	131	5.84	320	46.48	0
0	2	0	2	70	1	1	150	300	1	0	0	0	0	0	39.67	0	65.89	0.83	1	102	5.46	244	43.82	0
1	2	0	1	54	1	1	270	1000	1	0	0	0	0	1	29.72	1	62.02	1.64	1	100	5.47	553	37.92	0
1	1	0	1	57	0	1	130	100	1	1	0	0	1	1	38.06	0	69.24	1.82	1	118	6.66	269	47.16	0
1	1	0	1	42	1	1	150	300	0	0	0	0	0	0	35.76	1	57.63	1.17	0	167	11.68	218	41.61	0
1	1	1	2	79	1	1	180	500	1	1	0	0	0	0	26.51	1	51.13	0.75	0	120	6.93	137	30.26	0
0	2	0	2	57	1	1	150	600	0	1	0	0	0	0	34.35	1	62.51	1.01	0	117	4.79	241	39.4	0
0	0	0	1	51	1	1	50	50	0	0	0	0	0	0	40.14	0	63.89	1.51	1	106	3.78	220	47.69	0
0	0	0	1	39	0	1	40	10	0	1	0	0	0	0	44.64	0	66.35	1.13	0	156	4.31	215	50.29	0
0	1	0	2	54	0	1	87	200	0	0	0	0	0	0	42.11	0	72	2.11	0	140	9.32	202	52.66	0
1	2	0	2	51	1	1	90	500	1	0	0	0	0	0	36.35	1	64.73	1.26	1	93	5.58	354	42.65	0
0	0	0	2	66	0	1	194	200	1	0	0	0	0	0	42.75	0	76.17	0.96	0	133	8.71	219	47.55	0
0	0	0	1	49	0	1	330	400	0	0	1	0	0	0	40.12	0	69.54	0.94	0	143	8.73	204	44.82	0
1	1	1	1	39	0	0	140	200	1	1	0	0	1	0	37.13	0	60.79	0.34	0	139	5.4	181	38.83	0
1	2	0	1	57	0	1	310	500	1	0	0	0	0	1	30.1	1	52.3	0.59	0	142	12.43	224	33.05	1
